# Supplementary material for: Catalysis of a Diels–Alder Reaction between Azachalcones and Cyclopentadiene by a Recyclable Copper(II)-PEIP Metal-Organic Framework
Source: Materials (Basel). 2023 Jul 27;16(15):5298. doi: 10.3390/ma16155298 (PMC10419979; doi:10.3390/ma16155298)
Supplement: Supplementary file 1 [file materials-16-05298-s001.zip]

Archive with 1 entries (1 files):
- materials-2503324-supplementary.pdf
